# Supplementary material for: Cold-resistant lactic acid bacteria in Jerusalem artichoke silage: quality, microbiome and metabolome dynamics during aerobic exposure on the Qinghai-Tibet Plateau
Source: Front Microbiol. 2026 Jan 21;16:1699658. doi: 10.3389/fmicb.2025.1699658 (PMC12868294; doi:10.3389/fmicb.2025.1699658)
Supplement: Supplementary file 1 [file Table_1.xlsx]

## Sheet: Sheet3
time (d)	Treatment	NH3-N(g/kg DM)	NH3-N（SD）	NH3-N（SE)	Statistical significance	TN(g/kg DM)	TN（SD）	TN(SE)	Statistical significance	NH3-N/TN（%）	NH3-N/TN(SD)	NH3-N/TN(SE)	Statistical significance
0	YS	0.794	0.05041	0.0291	c	17.552	0.336	0.19399	bc	4.5267	0.33081	0.19099	c
0	YD	1.4827	0.13732	0.07928	a	17.3333	0.17257	0.09963	c	8.5633	0.87877	0.50736	a
0	YZ	0.7817	0.0205	0.01184	c	16.4373	0.23094	0.13333	d	4.7567	0.14154	0.08172	c
0	YZD	1.1593	0.02747	0.01586	b	17.5573	0.72006	0.41573	bc	6.61	0.33867	0.19553	b
7	YS	1.051	0.13892	0.08021	b	17.7867	0.20386	0.1177	bc	5.9067	0.75646	0.43674	b
7	YD	1.1053	0.1172	0.06767	b	17.3333	0.35212	0.2033	c	6.3733	0.60044	0.34667	b
7	YZ	1.0973	0.08151	0.04706	b	17.6747	0.01848	0.01067	bc	6.21	0.4613	0.26633	b
7	YZD	1.5383	0.17322	0.10001	a	19.264	0.40382	0.23315	a	7.9767	0.7239	0.41794	a
14	YS	1.4907	0.10407	0.06008	a	17.984	0.336	0.19399	b	8.29	0.61879	0.35726	a
14	YD	1.559	0.0975	0.05629	a	17.376	0.07332	0.04233	c	8.9733	0.53594	0.30943	a
14	YZ	1.181	0.0896	0.05173	b	19.0347	0.20386	0.1177	a	6.2	0.40927	0.23629	b
14	YZD	1.5527	0.14367	0.08295	a	17.7707	0.03331	0.01923	bc	8.74	0.81554	0.47085	a
